# Supplementary material for: A honey bee (Apis mellifera L.) PeptideAtlas crossing castes and tissues
Source: BMC Genomics. 2011 Jun 3;12:290. doi: 10.1186/1471-2164-12-290 (PMC3213019; doi:10.1186/1471-2164-12-290)
Supplement: Additional file 1 — Correct or novel honey bee proteins supported by MS-based peptide spectra. Peptide spectra were searched against six frame-translated honey bee ORFs to augment currently existing, publically available protein databases. Each protein in this file is hyperlinked to the relevant entry in PeptideAtlas, which provides a graphical display of MS-based peptide evidence for each Corrected (Column A) or Novel Protein (Column B). [file 1471-2164-12-290-S1.XLSX]

## Sheet: Sheet1
Corrected Proteins	Novel Proteins
110758783-1_22829	110757563-3_348663
110749737+1_9586	110766062-2_2426
110759802-2_100993	110759519-1_102640
110757334+2_6995	110761371-2_148730
110764028+2_252680	110760425+2_297872
110773089+3_171	110766837-3_5388
110749737+3_8370	110748743+1_148696
110764356-1_6725	110760690+3_10914
110756317+2_184592	110748722-3_107914
110762907+1_856261	110756780+2_281687
110756981-2_595759	110751420+1_445351
110771911-1_4966	110759118+3_267063
110749728-1_197179	110748722-3_638716
110756668-1_54241	110755344-1_877207
110762624-1_23885	110758755-2_645997
110756780+1_264937	110762575-1_73342
110758193-1_63907	110763983-2_1364186
110762575+1_947098	110778060+3_1530
110757317-3_113161	110750901-2_319394
110756635+3_249390	110761231+1_171211
110756711+3_817356	110763913+3_309036
110761096+3_37305	110756317+3_150591
110750891-2_427749	110748815+3_578463
110749068+1_18478	110759094-2_40730
110756735-2_234799	110762267+1_162778
110759118+3_353298	110762317-1_834410
110756711+3_815151	110750677-1_129731
110755475+2_127520	110751203-2_153131
110755838+1_303367	110757347+1_17851
110759118-3_442984	110760657+1_170881
110770433-2_889	110762575+2_886385
110777029-1_1133	110763137+2_62840
110758882-2_441125	110748722-2_429788
110762662+2_823898	110759352-1_17537
110760755+2_7079	110760465+2_100139
110776837+1_1	110758141-2_338049
110763412+3_109659	110760755+2_106202
110757467+3_140892	110749927-3_507312
110748722-3_1039108	110751289-1_607970
110751323+2_68333	110755266-3_36275
110771547-1_2	110755429+1_159715
110764601-2_29996	110755972+3_503682
110766175-1_5776	110757584-2_605155
	110761900-1_744297
	110748879-2_86485
	110761505-3_517556
	110749117-1_422511
	110749379+3_35202
	110750084+3_59304
	110775990-1_169
	110749453+3_34194
	110759651-1_448086
	110759095-3_31053
	110756409+3_106869
	110758099-2_52907
	110756217+1_270490
	110763040-3_1014881
	110769781-2_2540
	110760994+1_183787
	110761610+3_110868
	110764116+3_215979
	110756599+2_1482488
	110758382+2_544808
	110763983-3_1193887
	110748810-3_159075
	110751289+3_844395
	110761730-2_61786
	110764338-3_6971
	110756599+1_1696822
	110758755+1_793642
	110750160+3_192297
	110756599-1_1136103
	110762907+3_929370
	110750142+1_60061
	110755434+1_28453
	110759745+3_318033
	110757084-2_274715
	110755972-1_685789
	110757519+3_151092
	110755920+2_1312004
	110755972-1_182548
	110759118-3_117283
	110766015-1_12349
	110769463+3_1128
	110757084-2_124391
	110768412+1_9427
	110750939-2_640330
	110756032+3_136866
	110767417+2_5825
	110757472-3_75821
	110748779+3_192264
	110760699+1_19582
	110774900-2_944
	110750033+2_387518
	110750689+3_137196
	110756723-2_95213
	110763737+1_282844
	110748779-2_128445
	110750776-1_114479
	110762133-1_125047
	110758257-3_62479
	110756711+3_635514
	110749668-2_48955
	110766837-3_8421
	110755344-3_261500
	110761730-1_63680
	110764089+2_230783
	110750033+3_38343
	110750992-3_308099
	110758808+1_3592
	110759592+1_93724
	110763771-1_12513
	110749927-1_671930
	110751098+1_647647
	110763393-2_268967
	110760491-1_261045
	110748722-3_531286
	110756095-3_467417
	110772208+2_5486
	110761900+2_335174
	110760331-3_769565
	110768472-3_765
	110756095-3_356393
	110756981-1_597347
	110750191-3_150251
	110755776+2_1098116
	110760815-1_562107
	110756321-1_1205
	110751338+1_198814
	110755972+1_266248
	110749117+2_171839
	110759094-1_47106
	110762907-3_732249
	110748722-1_483783
	110751289+3_4593
	110755776+3_896463
	110756095+1_215323
	110756095-2_437826
	110759519-1_100066
	110762662+3_268905
	110756735-1_39311
	110764675+1_805
	110756735+2_1
